# Supplementary material for: Limited support for a direct connection between prebiotics and intestinal permeability – a systematic review
Source: Glycoconj J. 2024 Sep 17;41(4-5):323–42. doi: 10.1007/s10719-024-10165-8 (PMC11522178; doi:10.1007/s10719-024-10165-8)
Supplement: Supplementary file 1 — Supplementary file1 (XLSX 44 KB) [file 10719_2024_10165_MOESM1_ESM.xlsx]

## Sheet: PubMed
Screened publicatiion from PubMed
PMID	Title	Authors	Citation
36293176	The Interplay between Gut Microbiota and Parkinson's Disease: Implications on Diagnosis and Treatment	Varesi A, Campagnoli LIM, Fahmideh F, Pierella E, Romeo M, Ricevuti G, Nicoletta M, Chirumbolo S, Pascale A.	Int J Mol Sci. 2022 Oct 14
33596808	Modulating Gut Microbiota: An Emerging Approach in the Prevention and Treatment of Multiple Sclerosis	Ullah H, Tovchiga O, Daglia M, Khan H.	Curr Neuropharmacol. 2021
30609922	Probiotics, prebiotics and amelioration of diseases	Tsai YL, Lin TL, Chang CJ, Wu TR, Lai WF, Lu CC, Lai HC.	J Biomed Sci. 2019 Jan 4
34734433	New perspective on fecal microbiota transplantation in liver diseases	Suk KT, Koh H.	J Gastroenterol Hepatol. 2022 Jan
31035684	The Possible Role of the Microbiota-Gut-Brain-Axis in Autism Spectrum Disorder	Srikantha P, Mohajeri MH.	Int J Mol Sci. 2019 Apr 29
36039916	The gut microbiome and depression: a review	Schrodt C, Mahavni A, McNamara GPJ, Tallman MD, Bruger BT, Schwarz L, Bhattacharyya A.	Nutr Neurosci. 2023 Oct
29861127	Connecting the immune system, systemic chronic inflammation and the gut microbiome: The role of sex	Rizzetto L, Fava F, Tuohy KM, Selmi C.	J Autoimmun. 2018 Aug
32865911	Role of the Gut Microbiome in Nonalcoholic Fatty Liver Disease Progression	Mungamuri SK, Vijayasarathy K.	Crit Rev Oncog. 2020
30231628	Leaky brain in neurological and psychiatric disorders: Drivers and consequences	Morris G, Fernandes BS, Puri BK, Walker AJ, Carvalho AF, Berk M.	Aust N Z J Psychiatry. 2018 Oct
31596218	Obstructive Sleep Apnea and Systemic Hypertension: Gut Dysbiosis as the Mediator?	Mashaqi S, Gozal D.	J Clin Sleep Med. 2019 Oct 15
35151560	Gut barrier disruption and chronic disease	Martel J, Chang SH, Ko YF, Hwang TL, Young JD, Ojcius DM.	Trends Endocrinol Metab. 2022 Apr
29485654	Gut : liver : brain axis: the microbial challenge in the hepatic encephalopathy	Mancini A, Campagna F, Amodio P, Tuohy KM.	Food Funct. 2018 Mar 1
30173208	Gut dysbiosis, leaky gut, and intestinal epithelial proliferation in neurological disorders: towards the development of a new therapeutic using amino acids, prebiotics, probiotics, and postbiotics	Maguire M, Maguire G.	Rev Neurosci. 2019 Jan 28
33321019	Targeting the gut microbiota to treat alcoholic liver diseases: evidence and promises	Leclercq S, de Timary P, Stärkel P.	Acta Gastroenterol Belg. 2020 Oct-Dec
34140089	Diabetes and the Gut Microbiome	Lau WL, Tran T, Rhee CM, Kalantar-Zadeh K, Vaziri ND.	Semin Nephrol. 2021 Mar
29954454	Probiotic Bifidobacterium strains and galactooligosaccharides improve intestinal barrier function in obese adults but show no synergism when used together as synbiotics	Krumbeck JA, Rasmussen HE, Hutkins RW, Clarke J, Shawron K, Keshavarzian A, Walter J.	Microbiome. 2018 Jun 28
35964945	Psoriasis: Interplay between dysbiosis and host immune system	Kapoor B, Gulati M, Rani P, Gupta R.	Autoimmun Rev. 2022 Nov
33326198	Impact of diet and synbiotics on selected gut bacteria and intestinal permeability in individuals with excess body weight - A Prospective, Randomized Study	Janczy A, Aleksandrowicz-Wrona E, Kochan Z, Małgorzewicz S.	Acta Biochim Pol. 2020 Dec 16
35458140	Intestinal Permeability in Children with Functional Gastrointestinal Disorders: The Effects of Diet	Giorgio V, Margiotta G, Stella G, Di Cicco F, Leoni C, Proli F, Zampino G, Gasbarrini A, Onesimo R.	Nutrients. 2022 Apr 11
32531982	Intestinal Permeability in Children with Celiac Disease after the Administration of Oligofructose-Enriched Inulin into a Gluten-Free Diet-Results of a Randomized, Placebo-Controlled, Pilot Trial	Drabińska N, Krupa-Kozak U, Jarocka-Cyrta E.	Nutrients. 2020 Jun 10
33919016	Dietary Strategies for Management of Metabolic Syndrome: Role of Gut Microbiota Metabolites	Croci S, D'Apolito LI, Gasperi V, Catani MV, Savini I.	Nutrients. 2021 Apr 21
36126902	Synbiotics, prebiotics and probiotics for solid organ transplant recipients	Cooper TE, Scholes-Robertson N, Craig JC, Hawley CM, Howell M, Johnson DW, Teixeira-Pinto A, Jaure A, Wong G.	Cochrane Database Syst Rev. 2022 Sep 20
33171587	Dietary Carbohydrates and Lipids in the Pathogenesis of Leaky Gut Syndrome: An Overview	Binienda A, Twardowska A, Makaro A, Salaga M.	Int J Mol Sci. 2020 Nov 8
32457747	Immunomodulation by Human Milk Oligosaccharides: The Potential Role in Prevention of Allergic Diseases	Zuurveld M, van Witzenburg NP, Garssen J, Folkerts G, Stahl B, Van't Land B, Willemsen LEM.	Front Immunol. 2020 May 7
34944544	Impact of Food-Derived Bioactive Compounds on Intestinal Immunity	Zimmermann C, Wagner AE.	Biomolecules. 2021 Dec 18
36685588	The role of Akkermansia muciniphila in inflammatory bowel disease: Current knowledge and perspectives	Zheng M, Han R, Yuan Y, Xing Y, Zhang W, Sun Z, Liu Y, Li J, Mao T.	Front Immunol. 2023 Jan 6
30578857	The gut microbiome in food allergy	Zhao W, Ho HE, Bunyavanich S.	Ann Allergy Asthma Immunol. 2019 Mar
35234534	The regulative effect and repercussion of probiotics and prebiotics on osteoporosis: involvement of brain-gut-bone axis	Zhang YW, Cao MM, Li YJ, Dai GC, Lu PP, Zhang M, Bai LY, Chen XX, Zhang C, Shi L, Rui YF.	Crit Rev Food Sci Nutr. 2023
35287885	Functional oligosaccharide fermentation in the gut: Improving intestinal health and its determinant factors-A review	Zhang N, Jin M, Wang K, Zhang Z, Shah NP, Wei H.	Carbohydr Polym. 2022 May 15
28950281	Effects of Synbiotics to Prevent Postoperative Infectious Complications in Highly Invasive Abdominal Surgery	Yokoyama Y, Asahara T, Nomoto K, Nagino M.	Ann Nutr Metab. 2017
34893238	The potential roles of natural plant polysaccharides in inflammatory bowel disease: A review	Yang W, Zhao P, Li X, Guo L, Gao W.	Carbohydr Polym. 2022 Feb 1
27999312	A Possible Role of Intestinal Microbiota in the Pathogenesis of Ankylosing Spondylitis	Yang L, Wang L, Wang X, Xian CJ, Lu H.	Int J Mol Sci. 2016 Dec 17
33198044	Effects of gut microbial-based treatments on gut microbiota, behavioral symptoms, and gastrointestinal symptoms in children with autism spectrum disorder: A systematic review	Yang J, Fu X, Liao X, Li Y.	Psychiatry Res. 2020 Nov
35785728	Crosstalk between the gut microbiota and postmenopausal osteoporosis: Mechanisms and applications	Xu Q, Li D, Chen J, Yang J, Yan J, Xia Y, Zhang F, Wang X, Cao H.	Int Immunopharmacol. 2022 Sep
36293518	Role of Intestinal Microbes in Chronic Liver Diseases	Xu M, Luo K, Li J, Li Y, Zhang Y, Yuan Z, Xu Q, Wu X.	Int J Mol Sci. 2022 Oct 21
24117923	A gut microbiota-targeted dietary intervention for amelioration of chronic inflammation underlying metabolic syndrome	Xiao S, Fei N, Pang X, Shen J, Wang L, Zhang B, Zhang M, Zhang X, Zhang C, Li M, Sun L, Xue Z, Wang J, Feng J, Yan F, Zhao N, Liu J, Long W, Zhao L.	FEMS Microbiol Ecol. 2014 Feb
26426045	Gut Function-Enhancing Properties and Metabolic Effects of Dietary Indigestible Sugars in Rodents and Rabbits	Xiao J, Metzler-Zebeli BU, Zebeli Q.	Nutrients. 2015 Sep 28
29925252	Potential Role of the Gut Microbiome in ALS: A Systematic Review	Wright ML, Fournier C, Houser MC, Tansey M, Glass J, Hertzberg VS.	Biol Res Nurs. 2018 Oct
34580480	Leveraging diet to engineer the gut microbiome	Wolter M, Grant ET, Boudaud M, Steimle A, Pereira GV, Martens EC, Desai MS.	Nat Rev Gastroenterol Hepatol. 2021 Dec
27936169	Effects of Supplementation of the Synbiotic Ecologic® 825/FOS P6 on Intestinal Barrier Function in Healthy Humans: A Randomized Controlled Trial	Wilms E, Gerritsen J, Smidt H, Besseling-van der Vaart I, Rijkers GT, Garcia Fuentes AR, Masclee AA, Troost FJ.	PLoS One. 2016 Dec 9
20863418	The effect of enteral supplementation of a prebiotic mixture of non-human milk galacto-, fructo- and acidic oligosaccharides on intestinal permeability in preterm infants	Westerbeek EA, van den Berg A, Lafeber HN, Fetter WP, van Elburg RM.	Br J Nutr. 2011 Jan
29381385	Influence of functional food components on gut health	Wan MLY, Ling KH, El-Nezami H, Wang MF.	Crit Rev Food Sci Nutr. 2019
25162145	Prebiotics: A Potential Treatment Strategy for the Chemotherapy-damaged Gut?	Wang H, Geier MS, Howarth GS.	Crit Rev Food Sci Nutr. 2016
36142147	Combination Therapy Using Polyphenols: An Efficient Way to Improve Antitumoral Activity and Reduce Resistance	Vladu AF, Ficai D, Ene AG, Ficai A.	Int J Mol Sci. 2022 Sep 6
30356736	Immunological Tolerance and Function: Associations Between Intestinal Bacteria, Probiotics, Prebiotics, and Phages	Vitetta L, Vitetta G, Hall S.	Front Immunol. 2018 Oct 9
33805286	The Effects of Pro-, Pre-, and Synbiotics on Muscle Wasting, a Systematic Review-Gut Permeability as Potential Treatment Target	van Krimpen SJ, Jansen FAC, Ottenheim VL, Belzer C, van der Ende M, van Norren K.	Nutrients. 2021 Mar 29
26953630	The microbiome-systemic diseases connection	van der Meulen TA, Harmsen H, Bootsma H, Spijkervet F, Kroese F, Vissink A.	Oral Dis. 2016 Nov
26556989	Gut microbiota and host metabolism in liver cirrhosis	Usami M, Miyoshi M, Yamashita H.	World J Gastroenterol. 2015 Nov 7
27267792	Food, nutrients and nutraceuticals affecting the course of inflammatory bowel disease	Uranga JA, López-Miranda V, Lombó F, Abalo R.	Pharmacol Rep. 2016 Aug
30189736	Microbiome in connection with metabolic syndrome and the therapeutic potential of its influencing	Tutková M, Rudá-Kučerová J.	Ceska Slov Farm. 2018 Summer
32726437	Gut microbiome a promising target for management of respiratory diseases	Trivedi R, Barve K.	Biochem J. 2020 Jul 31
23084636	Potential mechanisms for the emerging link between obesity and increased intestinal permeability	Teixeira TF, Collado MC, Ferreira CL, Bressan J, Peluzio Mdo C.	Nutr Res. 2012 Sep
30410105	Dietary metabolism, the gut microbiome, and heart failure	Tang WHW, Li DY, Hazen SL.	Nat Rev Cardiol. 2019 Mar
27547010	Microbiota-based treatments in alcoholic liver disease	Sung H, Kim SW, Hong M, Suk KT.	World J Gastroenterol. 2016 Aug 7
27560446	Mechanisms by which cocoa flavanols improve metabolic syndrome and related disorders	Strat KM, Rowley TJ 4th, Smithson AT, Tessem JS, Hulver MW, Liu D, Davy BM, Davy KP, Neilson AP.	J Nutr Biochem. 2016 Sep
20961485	Potential benefits of pro- and prebiotics on intestinal mucosal immunity and intestinal barrier in short bowel syndrome	Stoidis CN, Misiakos EP, Patapis P, Fotiadis CI, Spyropoulos BG.	Nutr Res Rev. 2011 Jun
33642218	Gut microbiome, prebiotics, intestinal permeability and diabetes complications	Snelson M, de Pasquale C, Ekinci EI, Coughlan MT.	Best Pract Res Clin Endocrinol Metab. 2021 May
29085207	New therapeutic perspectives in irritable bowel syndrome: Targeting low-grade inflammation, immuno-neuroendocrine axis, motility, secretion and beyond	Sinagra E, Morreale GC, Mohammadian G, Fusco G, Guarnotta V, Tomasello G, Cappello F, Rossi F, Amvrosiadis G, Raimondo D.	World J Gastroenterol. 2017 Sep 28
22730468	Intestinal microbiota in functional bowel disorders: a Rome foundation report	Simrén M, Barbara G, Flint HJ, Spiegel BM, Spiller RC, Vanner S, Verdu EF, Whorwell PJ, Zoetendal EG
34203002	Probiotics, Prebiotics, and Synbiotics: Implications and Beneficial Effects against Irritable Bowel Syndrome	Simon E, Călinoiu LF, Mitrea L, Vodnar DC.	Nutrients. 2021 Jun 20
24355793	Influence of dietary fat on intestinal microbes, inflammation, barrier function and metabolic outcomes	Shen W, Gaskins HR, McIntosh MK.	J Nutr Biochem. 2014 Mar
24361022	Probiotics and liver disease	Sharma V, Garg S, Aggarwal S.	Perm J. 2013 Fall
31560998	Altered gut microbiota and intestinal permeability in Parkinson's disease: Pathological highlight to management	Sharma S, Awasthi A, Singh S.	Neurosci Lett. 2019 Nov 1
27121846	Probiotics in management of hepatic encephalopathy	Sharma BC, Singh J.	Metab Brain Dis. 2016 Dec
30306296	Non-alcoholic fatty liver disease and obesity: the role of the gut bacteria	Schwenger KJP, Bolzon CM, Li C, Allard JP.	Eur J Nutr. 2019 Aug
22747752	Randomized pilot trial of a synbiotic dietary supplement in chronic HIV-1 infection	Schunter M, Chu H, Hayes TL, McConnell D, Crawford SS, Luciw PA, Bengmark S, Asmuth DM, Brown J, Bevins CL, Shacklett BL, Critchfield JW.	BMC Complement Altern Med. 2012 Jun 29
32629992	Effects of Dietary Fibres on Acute Indomethacin-Induced Intestinal Hyperpermeability in the Elderly: A Randomised Placebo Controlled Parallel Clinical Trial	Ganda Mall JP, Fart F, Sabet JA, Lindqvist CM, Nestestog R, Hegge FT, Keita ÅV, Brummer RJ, Schoultz I.	Nutrients. 2020 Jun 30
28888668	Effects of obesity on depression: A role for inflammation and the gut microbiota	Schachter J, Martel J, Lin CS, Chang CJ, Wu TR, Lu CC, Ko YF, Lai HC, Ojcius DM, Young JD.	Brain Behav Immun. 2018 Mar
28950280	Type 2 Diabetes and Bacteremia	Sato J, Kanazawa A, Watada H.	Ann Nutr Metab. 2017
36259581	Emerging Evidence on the Use of Probiotics and Prebiotics to Improve the Gut Microbiota of Older Adults with Frailty Syndrome: A Narrative Review	Sánchez Y Sánchez de la Barquera B, Martínez Carrillo BE, Aguirre Garrido JF, Martínez Méndez R, Benítez Arciniega AD, Valdés Ramos R, Soto Piña AE.	J Nutr Health Aging. 2022
28214040	Reinforcement of intestinal epithelial barrier by arabinoxylans in overweight and obese subjects: A randomized controlled trial: Arabinoxylans in gut barrier	Salden BN, Troost FJ, Wilms E, Truchado P, Vilchez-Vargas R, Pieper DH, Jáuregui R, Marzorati M, van de Wiele T, Possemiers S, Masclee AA.	Clin Nutr. 2018 Apr
30683985	The links between the gut microbiome and non-alcoholic fatty liver disease (NAFLD)	Safari Z, Gérard P.	Cell Mol Life Sci. 2019 Apr
28271466	Intestinal Microbiota in Type 2 Diabetes and Chronic Kidney Disease	Sabatino A, Regolisti G, Cosola C, Gesualdo L, Fiaccadori E.	Curr Diab Rep. 2017 Mar
23244539	Inulin-enriched pasta improves intestinal permeability and modifies the circulating levels of zonulin and glucagon-like peptide 2 in healthy young volunteers	Russo F, Linsalata M, Clemente C, Chiloiro M, Orlando A, Marconi E, Chimienti G, Riezzo G.	Nutr Res. 2012 Dec
34201613	Probiotics, Prebiotics and Epithelial Tight Junctions: A Promising Approach to Modulate Intestinal Barrier Function	Rose EC, Odle J, Blikslager AT, Ziegler AL.	Int J Mol Sci. 2021 Jun 23
33295880	Gut microbiome, endocrine control of gut barrier function and metabolic diseases	Régnier M, Van Hul M, Knauf C, Cani PD.	J Endocrinol. 2021 Feb
29939302	Effect of prebiotic (fructooligosaccharide) on uremic toxins of chronic kidney disease patients: a randomized controlled trial	Ramos CI, Armani RG, Canziani MEF, Dalboni MA, Dolenga CJR, Nakao LS, Campbell KL, Cuppari L.	Nephrol Dial Transplant. 2019 Nov 1
24231662	The gut microbiome, kidney disease, and targeted interventions	Ramezani A, Raj DS.	J Am Soc Nephrol. 2014 Apr
31745030	Gut microbiota and its mysteries	Pushpanathan P, Mathew GS, Selvarajan S, Seshadri KG, Srikanth P.	Indian J Med Microbiol. 2019 Apr-Jun
32996638	Impact of prebiotics on immune response: from the bench to the clinic	Pujari R, Banerjee G.	Immunol Cell Biol. 2021 Mar
32655555	Does an Apple a Day Also Keep the Microbes Away? The Interplay Between Diet, Microbiota, and Host Defense Peptides at the Intestinal Mucosal Barrier	Puértolas-Balint F, Schroeder BO.	Front Immunol. 2020 Jun 9
34586012	Mucins, gut microbiota, and postbiotics role in colorectal cancer	Pothuraju R, Chaudhary S, Rachagani S, Kaur S, Roy HK, Bouvet M, Batra SK.	Gut Microbes. 2021 Jan-Dec
29384067	Interplay of Gut Microbiota, Probiotics in Obesity: A Review	Pothuraju R, Sharma RK.	Endocr Metab Immune Disord Drug Targets. 2018
35612373	The effect of increasing intestinal short-chain fatty acid concentration on gut permeability and liver injury in the context of liver disease: A systematic review	Pohl K, Moodley P, Dhanda A.	J Gastroenterol Hepatol. 2022 Aug
29303974	Immune-Mediated Mechanisms of Action of Probiotics and Synbiotics in Treating Pediatric Intestinal Diseases	Plaza-Díaz J, Ruiz-Ojeda FJ, Gil-Campos M, Gil A.	Nutrients. 2018 Jan 5
33805552	Antioxidant Vitamins and Prebiotic FOS and XOS Differentially Shift Microbiota Composition and Function and Improve Intestinal Epithelial Barrier In Vitro	Pham VT, Calatayud M, Rotsaert C, Seifert N, Richard N, Van den Abbeele P, Marzorati M, Steinert RE.	Nutrients. 2021 Mar 29
33053631	Microbiota, Fiber, and NAFLD: Is There Any Connection?	Pérez-Montes de Oca A, Julián MT, Ramos A, Puig-Domingo M, Alonso N.	Nutrients. 2020 Oct 12
27974055	Host-microbiome interactions in human type 2 diabetes following prebiotic fibre (galacto-oligosaccharide) intake	Pedersen C, Gallagher E, Horton F, Ellis RJ, Ijaz UZ, Wu H, Jaiyeola E, Diribe O, Duparc T, Cani PD, Gibson GR, Hinton P, Wright J, La Ragione R, Robertson MD.	Br J Nutr. 2016 Dec
35633655	Gut Microbiota: Target for Modulation of Gut-Liver-Adipose Tissue Axis in Ethanol-Induced Liver Disease	Patel D, Sharma D, Mandal P.	Mediators Inflamm. 2022 May 20
34497432	Gut microbiome in acute pancreatitis: A review based on current literature	Patel BK, Patel KH, Bhatia M, Iyer SG, Madhavan K, Moochhala SM.	World J Gastroenterol. 2021 Aug 14
31368397	Gut microbes and metabolites as modulators of blood-brain barrier integrity and brain health	Parker A, Fonseca S, Carding SR.	Gut Microbes. 2020
30915065	Short Chain Fatty Acids (SCFAs)-Mediated Gut Epithelial and Immune Regulation and Its Relevance for Inflammatory Bowel Diseases	Parada Venegas D, De la Fuente MK, Landskron G, González MJ, Quera R, Dijkstra G, Harmsen HJM, Faber KN, Hermoso MA.	Front Immunol. 2019 Mar 11
29439523	The Influences of Soybean Agglutinin and Functional Oligosaccharides on the Intestinal Tract of Monogastric Animals	Pan L, Farouk MH, Qin G, Zhao Y, Bao N.	Int J Mol Sci. 2018 Feb 12
28847904	Bone Remodeling and the Microbiome	Pacifici R.	Cold Spring Harb Perspect Med. 2018 Apr 2
27940670	Environmental Enteric Dysfunction and Growth Failure/Stunting in Global Child Health	Owino V, Ahmed T, Freemark M, Kelly P, Loy A, Manary M, Loechl C.	Pediatrics. 2016 Dec
32393049	Intestinal microbiota alterations in chronic kidney disease and the influence of dietary components	Ondrussek-Sekac M, Navas-Carrillo D, Orenes-Piñero E.	Crit Rev Food Sci Nutr. 2021
36239349	Enterorenal crosstalks in diabetic nephropathy and novel therapeutics targeting the gut microbiota	Ni Y, Zheng L, Nan S, Ke L, Fu Z, Jin J.	Acta Biochim Biophys Sin (Shanghai). 2022 Oct 25
29510254	The functionality of prebiotics as immunostimulant: Evidences from trials on terrestrial and aquatic animals	Nawaz A, Bakhsh Javaid A, Irshad S, Hoseinifar SH, Xiong H.	Fish Shellfish Immunol. 2018 May
28950279	Bacterial Translocation from the Gut to the Distant Organs: An Overview	Nagpal R, Yadav H.	Ann Nutr Metab. 2017
34360773	Effect of Microbiome on Non-Alcoholic Fatty Liver Disease and the Role of Probiotics, Prebiotics, and Biogenics	Nagashimada M, Honda M.	Int J Mol Sci. 2021 Jul 27
32881759	Gut Microbiota Dysbiosis as a Target for Improved Post-Surgical Outcomes and Improved Patient Care: A Review of Current Literature	Mustansir Dawoodbhoy F, Patel BK, Patel K, Bhatia M, Lee CN, Moochhala SM.	Shock. 2021 Apr 1
29363272	Microbiota in obesity: interactions with enteroendocrine, immune and central nervous systems	Mulders RJ, de Git KCG, Schéle E, Dickson SL, Sanz Y, Adan RAH.	Obes Rev. 2018 Apr
22717075	Influence of a high-fat diet on gut microbiota, intestinal permeability and metabolic endotoxaemia	Moreira AP, Texeira TF, Ferreira AB, Peluzio Mdo C, Alfenas Rde C.	Br J Nutr. 2012 Sep
31894861	Metabolic endotoxemia and cardiovascular disease: A systematic review about potential roles of prebiotics and probiotics	Moludi J, Maleki V, Jafari-Vayghyan H, Vaghef-Mehrabany E, Alizadeh M.	Clin Exp Pharmacol Physiol. 2020 Jun
23685373	Bifidobacterium fermented milk and galacto-oligosaccharides lead to improved skin health by decreasing phenols production by gut microbiota	Miyazaki K, Masuoka N, Kano M, Iizuka R.	Benef Microbes. 2014 Jun 1
24966608	Role of gut microbiota and Toll-like receptors in nonalcoholic fatty liver disease	Miura K, Ohnishi H.	World J Gastroenterol. 2014 Jun 21
34579112	Prebiotic Inulin Supplementation and Peripheral Insulin Sensitivity in adults at Elevated Risk for Type 2 Diabetes: A Pilot Randomized Controlled Trial	Mitchell CM, Davy BM, Ponder MA, McMillan RP, Hughes MD, Hulver MW, Neilson AP, Davy KP.	Nutrients. 2021 Sep 17
26520413	The effect of prebiotic supplementation with inulin on cardiometabolic health: Rationale, design, and methods of a controlled feeding efficacy trial in adults at risk of type 2 diabetes	Mitchell CM, Davy BM, Halliday TM, Hulver MW, Neilson AP, Ponder MA, Davy KP.	Contemp Clin Trials. 2015 Nov
32887325	Probiotics, Prebiotics and Other Dietary Supplements for Gut Microbiota Modulation in Celiac Disease Patients	Marasco G, Cirota GG, Rossini B, Lungaro L, Di Biase AR, Colecchia A, Volta U, De Giorgio R, Festi D, Caio G.	Nutrients. 2020 Sep 2
25469033	Gut microbiota in alcoholic liver disease: pathogenetic role and therapeutic perspectives	Malaguarnera G, Giordano M, Nunnari G, Bertino G, Malaguarnera M.	World J Gastroenterol. 2014 Nov 28
24296462	Irritable bowel syndrome, inflammatory bowel disease and the microbiome	Major G, Spiller R.	Curr Opin Endocrinol Diabetes Obes. 2014 Feb
28631091	The role of microbiota, and probiotics and prebiotics in skin health	Maguire M, Maguire G.	Arch Dermatol Res. 2017 Aug
22700625	Gut microbiota and nonalcoholic fatty liver disease	Machado MV, Cortez-Pinto H.	Ann Hepatol. 2012 Jul-Aug
24217033	Reshaping the gut microbiota at an early age: functional impact on obesity risk?	Luoto R, Collado MC, Salminen S, Isolauri E.	Ann Nutr Metab. 2013
29788823	Synbiotic supplementation, systemic inflammation, and symptoms of brain disorders in elders: A secondary study from a randomized clinical trial	Louzada ER, Ribeiro SML.	Nutr Neurosci. 2020 Feb
34579087	Effects and Mechanisms of Probiotics, Prebiotics, Synbiotics, and Postbiotics on Metabolic Diseases Targeting Gut Microbiota: A Narrative Review	Li HY, Zhou DD, Gan RY, Huang SY, Zhao CN, Shang A, Xu XY, Li HB.	Nutrients. 2021 Sep 15
23538296	Nonalcoholic fatty liver disease: for better or worse, blame the gut microbiota?	Li DY, Yang M, Edwards S, Ye SQ.	JPEN J Parenter Enteral Nutr. 2013 Nov
35894645	SARS-CoV-2 infection threatening intestinal health: A review of potential mechanisms and treatment strategies	Liu S, Zhao Y, Feng X, Xu H.	Crit Rev Food Sci Nutr. 2023 Nov
35444959	Gut Microbiota Targeted Approach in the Management of Chronic Liver Diseases	Liu J, Yang D, Wang X, Asare PT, Zhang Q, Na L, Shao L.	Front Cell Infect Microbiol. 2022 Apr 4
28710145	A Systematic Review of the Effects of Polyols on Gastrointestinal Health and Irritable Bowel Syndrome	Lenhart A, Chey WD.	Adv Nutr. 2017 Jul 14
28244981	The link between inflammation, bugs, the intestine and the brain in alcohol dependence	Leclercq S, de Timary P, Delzenne NM, Stärkel P.	Transl Psychiatry. 2017 Feb 28
30031625	The gut microbiota: A new target in the management of alcohol dependence?	Leclercq S, Stärkel P, Delzenne NM, de Timary P.	Alcohol. 2019 Feb
20450531	Breast- v. formula-feeding: impacts on the digestive tract and immediate and long-term health effects	Le Huërou-Luron I, Blat S, Boudry G.	Nutr Res Rev. 2010 Jun
36078124	Targeting the Gut Microbiome to Treat Metabolic Dysfunction-Associated Fatty Liver Disease: Ready for Prime Time?	Lanthier N, Delzenne N.	Cells. 2022 Aug 31
35603609	The diet-microbiota axis: a key regulator of intestinal permeability in human health and disease	Lama Tamang R, Juritsch AF, Ahmad R, Salomon JD, Dhawan P, Ramer-Tait AE, Singh AB.	Tissue Barriers. 2023 Apr 3
29277158	Postoperative symbiotic in patients with head and neck cancer: a double-blind randomised trial	Lages PC, Generoso SV, Correia MITD.	Br J Nutr. 2018 Jan
36158273	Probiotics and postbiotics in colorectal cancer: Prevention and complementary therapy	Kvakova M, Kamlarova A, Stofilova J, Benetinova V, Bertkova I.	World J Gastroenterol. 2022 Jul 21
31540270	Beneficial Effects of Dietary Polyphenols on Gut Microbiota and Strategies to Improve Delivery Efficiency	Kumar Singh A, Cabral C, Kumar R, Ganguly R, Kumar Rana H, Gupta A, Rosaria Lauro M, Carbone C, Reis F, Pandey AK.	Nutrients. 2019 Sep 13
33166735	Dysbiosis is one of the risk factor for stroke and cognitive impairment and potential target for treatment	Koszewicz M, Jaroch J, Brzecka A, Ejma M, Budrewicz S, Mikhaleva LM, Muresanu C, Schield P, Somasundaram SG, Kirkland CE, Avila-Rodriguez M, Aliev G.	Pharmacol Res. 2021 Feb
27105827	Pathophysiological role of host microbiota in the development of obesity	Kobyliak N, Virchenko O, Falalyeyeva T.	Nutr J. 2016 Apr 23
26151226	Gut-liver axis, nutrition, and non-alcoholic fatty liver disease	Kirpich IA, Marsano LS, McClain CJ.	Clin Biochem. 2015 Sep
22661622	Probiotics in the treatment of the liver diseases	Kirpich IA, McClain CJ.	J Am Coll Nutr. 2012 Feb
29037268	Probiotics, prebiotics, synbiotics and insulin sensitivity	Kim YA, Keogh JB, Clifton PM.	Nutr Res Rev. 2018 Jun
26371059	Improving healthspan via changes in gut microbiota and fermentation	Keenan MJ, Marco ML, Ingram DK, Martin RJ.	Age (Dordr). 2015 Oct
27086883	Microbial perturbations and modulation in conditions associated with malnutrition and malabsorption	Jonkers DM.	Best Pract Res Clin Gastroenterol. 2016 Apr
34267042	The impact of alteration in gut microbiome in the pathogenesis of nonalcoholic fatty liver disease	Jacob JS, Ahmed A, Cholankeril G.	Curr Opin Infect Dis. 2021 Oct 1
22983847	Nutritional factors influencing intestinal health of the neonate	Jacobi SK, Odle J.	Adv Nutr. 2012 Sep 1
25619446	The impact of early gut microbiota modulation on the risk of child disease: alert to accuracy in probiotic studies	Isolauri E, Salminen S.	Benef Microbes. 2015
21494040	Nutritional modulation of the inflammatory bowel response	Ioannidis O, Varnalidis I, Paraskevas G, Botsios D.	Digestion. 2011
21292470	Probiotics as an emerging therapeutic strategy to treat NAFLD: focus on molecular and biochemical mechanisms	Iacono A, Raso GM, Canani RB, Calignano A, Meli R.	J Nutr Biochem. 2011 Aug
31845054	Intestinal microbiome and NAFLD: molecular insights and therapeutic perspectives	Hu H, Lin A, Kong M, Yao X, Yin M, Xia H, Ma J, Liu H.	J Gastroenterol. 2020 Feb
34555168	The Prebiotic Potential of Inulin-Type Fructans: A Systematic Review	Hughes RL, Alvarado DA, Swanson KS, Holscher HD.	Adv Nutr. 2022 Mar
31188437	Effect of Prebiotic on Microbiota, Intestinal Permeability, and Glycemic Control in Children With Type 1 Diabetes	Ho J, Nicolucci AC, Virtanen H, Schick A, Meddings J, Reimer RA, Huang C.	J Clin Endocrinol Metab. 2019 Oct 1
27456494	Effect of prebiotic intake on gut microbiota, intestinal permeability and glycemic control in children with type 1 diabetes: study protocol for a randomized controlled trial	Ho J, Reimer RA, Doulla M, Huang C.	Trials. 2016 Jul 26
31729622	Effects of a multispecies synbiotic on glucose metabolism, lipid marker, gut microbiome composition, gut permeability, and quality of life in diabesity: a randomized, double-blind, placebo-controlled pilot study	Horvath A, Leber B, Feldbacher N, Tripolt N, Rainer F, Blesl A, Trieb M, Marsche G, Sourij H, Stadlbauer V.	Eur J Nutr. 2020 Oct
32801031	Anti-inflammatory activities of green tea catechins along the gut-liver axis in nonalcoholic fatty liver disease: lessons learned from preclinical and human studies	Hodges JK, Sasaki GY, Bruno RS.	J Nutr Biochem. 2020 Nov
25818484	Targeting gut microbiota as a possible therapy for diabetes	He C, Shan Y, Song W.	Nutr Res. 2015 May
34364241	Prebiotic fructans have greater impact on luminal microbiology and CD3+ T cells in healthy siblings than patients with Crohn's disease: A pilot study investigating the potential for primary prevention of inflammatory bowel disease	Hedin CR, McCarthy NE, Louis P, Farquharson FM, McCartney S, Stagg AJ, Lindsay JO, Whelan K.	Clin Nutr. 2021 Aug
23101545	Synbiotic therapy decreases microbial translocation and inflammation and improves immunological status in HIV-infected patients: a double-blind randomized controlled pilot trial	González-Hernández LA, Jave-Suarez LF, Fafutis-Morris M, Montes-Salcedo KE, Valle-Gutierrez LG, Campos-Loza AE, Enciso-Gómez LF, Andrade-Villanueva JF.	Nutr J. 2012 Oct 29
33136284	Human gut microbiota/microbiome in health and diseases: a review	Gomaa EZ.	Antonie Van Leeuwenhoek. 2020 Dec
26459447	Gut microbiota and obesity	Gérard P.	Cell Mol Life Sci. 2016 Jan
34855639	Microbe-based management for colorectal cancer	Gao ZY, Cui Z, Yan YQ, Ning LJ, Wang ZH, Hong J.	Chin Med J (Engl). 2021 Dec 1
25402818	The gut microbiome and the brain	Galland L.	J Med Food. 2014 Dec
21807932	Gut microbiota, intestinal permeability, obesity-induced inflammation, and liver injury	Frazier TH, DiBaise JK, McClain CJ.	JPEN J Parenter Enteral Nutr. 2011 Sep
25184774	The therapeutic use of symbiotics	Flesch AG, Poziomyck AK, Damin DC.	Arq Bras Cir Dig. 2014 Jul-Sep
33115284	Relationship between intestinal microbiota, diet and biological systems: an integrated view	Ferreira RDS, Mendonça LABM, Ribeiro CFA, Calças NC, Guimarães RCA, Nascimento VAD, Gielow KCF, Carvalho CME, Castro AP, Franco OL.	Crit Rev Food Sci Nutr. 2022
27367724	Beneficial Effect of Synbiotic Supplementation on Hepatic Steatosis and Anthropometric Parameters, But Not on Gut Permeability in a Population with Nonalcoholic Steatohepatitis	Ferolla SM, Couto CA, Costa-Silva L, Armiliato GN, Pereira CA, Martins FS, Ferrari Mde L, Vilela EG, Torres HO, Cunha AS, Ferrari TC.	Nutrients. 2016 Jun 28
30639376	The interplay among gut microbiota, hypertension and kidney diseases: The role of short-chain fatty acids	Felizardo RJF, Watanabe IKM, Dardi P, Rossoni LV, Câmara NOS.	Pharmacol Res. 2019 Mar
34323634	Role of prebiotics in enhancing the function of next-generation probiotics in gut microbiota	Fei Y, Chen Z, Han S, Zhang S, Zhang T, Lu Y, Berglund B, Xiao H, Li L, Yao M.	Crit Rev Food Sci Nutr. 2023
36250549	Postbiotics versus probiotics in early-onset colorectal cancer	Feizi H, Plotnikov A, Rezaee MA, Ganbarov K, Kamounah FS, Nikitin S, Kadkhoda H, Gholizadeh P, Pagliano P, Kafil HS.	Crit Rev Food Sci Nutr. 2024
28785822	Close association between intestinal microbiota and irritable bowel syndrome	Fan WT, Ding C, Xu NN, Zong S, Ma P, Gu B.	Eur J Clin Microbiol Infect Dis. 2017 Dec
27719686	Oral supplementation of healthy adults with 2'-O-fucosyllactose and lacto-N-neotetraose is well tolerated and shifts the intestinal microbiota	Elison E, Vigsnaes LK, Rindom Krogsgaard L, Rasmussen J, Sørensen N, McConnell B, Hennet T, Sommer MO, Bytzer P.	Br J Nutr. 2016 Oct
30043079	Plasma profile and urine excretion of amino acids in children with celiac disease on gluten-free diet after oligofructose-enriched inulin intervention: results of a randomised placebo-controlled pilot study	Drabińska N, Krupa-Kozak U, Ciska E, Jarocka-Cyrta E.	Amino Acids. 2018 Oct
26224102	Gut microorganisms as promising targets for the management of type 2 diabetes	Delzenne NM, Cani PD, Everard A, Neyrinck AM, Bindels LB.	Diabetologia. 2015 Oct
28400259	A role for the peripheral immune system in the development of alcohol use disorders?	de Timary P, Stärkel P, Delzenne NM, Leclercq S.	Neuropharmacology. 2017 Aug 1
34271306	Altering the gut microbiome to potentially modulate behavioral manifestations in autism spectrum disorders: A systematic review	Davies C, Mishra D, Eshraghi RS, Mittal J, Sinha R, Bulut E, Mittal R, Eshraghi AA.	Neurosci Biobehav Rev. 2021 Sep
23889619	Intestinal microbiota
31917829	Preclinical and clinical relevance of probiotics and synbiotics in colorectal carcinogenesis: a systematic review	Cruz BCS, Sarandy MM, Messias AC, Gonçalves RV, Ferreira CLLF, Peluzio MCG.	Nutr Rev. 2020 Aug 1
34063068	An Innovative Synbiotic Formulation Decreases Free Serum Indoxyl Sulfate, Small Intestine Permeability and Ameliorates Gastrointestinal Symptoms in a Randomized Pilot Trial in Stage IIIb-IV CKD Patients	Cosola C, Rocchetti MT, di Bari I, Acquaviva PM, Maranzano V, Corciulo S, Di Ciaula A, Di Palo DM, La Forgia FM, Fontana S, De Angelis M, Portincasa P, Gesualdo L.	Toxins (Basel). 2021 May 5
27571098	Distant Site Effects of Ingested Prebiotics	Collins S, Reid G.	Nutrients. 2016 Aug 26
27924137	Exercise-induced stress behavior, gut-microbiota-brain axis and diet: a systematic review for athletes	Clark A, Mach N.	J Int Soc Sports Nutr. 2016 Nov 24
27553986	Gut microbiota in chronic kidney disease	Cigarran Guldris S, González Parra E, Cases Amenós A.	Nefrologia. 2017 Jan-Feb
26308006	Proteins and Carbohydrates from Red Seaweeds: Evidence for Beneficial Effects on Gut Function and Microbiota	Cian RE, Drago SR, de Medina FS, Martínez-Augustin O.	Mar Drugs. 2015 Aug 20
33381475	Regulating Intestinal Microbiota in the Prevention and Treatment of Alcohol-Related Liver Disease	Chi X, Pan CQ, Liu S, Cheng D, Cao Z, Xing H.	Can J Gastroenterol Hepatol. 2020 Dec 17
36296961	The Role and Mechanism of Gut Microbiota in Pulmonary Arterial Hypertension	Chen YH, Yuan W, Meng LK, Zhong JC, Liu XY.	Nutrients. 2022 Oct 13
32717871	Gut Microbiota Metabolites in NAFLD Pathogenesis and Therapeutic Implications	Chen J, Vitetta L.	Int J Mol Sci. 2020 Jul 23
24621052	Diet effects in gut microbiome and obesity	Chen J, He X, Huang J.	J Food Sci. 2014 Apr
29268595	Microbiota, a key player in alcoholic liver disease	Cassard AM, Ciocan D.	Clin Mol Hepatol. 2018 Jun
23840101	Influence of gut microbiota on subclinical inflammation and insulin resistance	Carvalho BM, Saad MJ.	Mediators Inflamm. 2013
28675945	Impact of dietary fat on gut microbiota and low-grade systemic inflammation: mechanisms and clinical implications on obesity	Cândido FG, Valente FX, Grześkowiak ŁM, Moreira APB, Rocha DMUP, Alfenas RCG.	Int J Food Sci Nutr. 2018 Mar
33492118	Human Intestinal Barrier: Effects of Stressors, Diet, Prebiotics, and Probiotics	Camilleri M.	Clin Transl Gastroenterol. 2021 Jan 25
28880224	Parenteral Nutrition-Associated Liver Disease: The Role of the Gut Microbiota	Cahova M, Bratova M, Wohl P.	Nutrients. 2017 Sep 7
31398959	Prebiotics: Mechanisms and Preventive Effects in Allergy	Brosseau C, Selle A, Palmer DJ, Prescott SL, Barbarot S, Bodinier M.	Nutrients. 2019 Aug 8
36192952	Fruit bioactive compounds: Effect on lactic acid bacteria and on intestinal microbiota	Borgonovi TF, Virgolin LB, Janzantti NS, Casarotti SN, Penna ALB.	Food Res Int. 2022 Nov
25407511	Intestinal permeability--a new target for disease prevention and therapy	Bischoff SC, Barbara G, Buurman W, Ockhuizen T, Schulzke JD, Serino M, Tilg H, Watson A, Wells JM.	BMC Gastroenterol. 2014 Nov 18
34708456	Feeling gutted in chronic kidney disease (CKD): Gastrointestinal disorders and therapies to improve gastrointestinal health in individuals CKD, including those undergoing dialysis	Biruete A, Shin A, Kistler BM, Moe SM.	Semin Dial. 2024 Jul-Aug
32868683	Gut microbial dysbiosis as a limiting factor in the management of primary and secondary sarcopenia: an Asian Indian perspective	Bhattacharya S, Bhadra R, Schols AMWJ, Sambashivaiah S.	Curr Opin Clin Nutr Metab Care. 2020 Nov
34681902	Mining the Microbiome and Microbiota-Derived Molecules in Inflammatory Bowel Disease	Bekkers M, Stojkovic B, Kaiko GE.	Int J Mol Sci. 2021 Oct 18
24138599	The intricate association between gut microbiota and development of type 1, type 2 and type 3 diabetes	Bekkering P, Jafri I, van Overveld FJ, Rijkers GT.	Expert Rev Clin Immunol. 2013 Nov
29427903	The gut microbiota as a novel regulator of cardiovascular function and disease	Battson ML, Lee DM, Weir TL, Gentile CL.	J Nutr Biochem. 2018 Jun
34330514	Contribution of gut microbiota to nonalcoholic fatty liver disease: Pathways of mechanisms	Bakhshimoghaddam F, Alizadeh M.	Clin Nutr ESPEN. 2021 Aug
30914014	Obesity and Body Composition in Man and Woman: Associated Diseases and the New Role of Gut Microbiota	Avolio E, Gualtieri P, Romano L, Pecorella C, Ferraro S, Palma G, Di Renzo L, De Lorenzo A.	Curr Med Chem. 2020
30415609	Fermented foods, the gut and mental health: a mechanistic overview with implications for depression and anxiety	Aslam H, Green J, Jacka FN, Collier F, Berk M, Pasco J, Dawson SL.	Nutr Neurosci. 2020 Sep
25469013	Obesity, fatty liver disease and intestinal microbiota	Arslan N.	World J Gastroenterol. 2014 Nov 28
28571979	Impact of high-fat diet on the intestinal microbiota and small intestinal physiology before and after the onset of obesity	Araújo JR, Tomas J, Brenner C, Sansonetti PJ.	Biochimie. 2017 Oct
32410561	Influence of the Intestinal Microbiota on Diabetes Management	Alvarez-Vieites E, López-Santamarina A, Miranda JM, Del Carmen Mondragón A, Lamas A, Cardelle-Cobas A, Nebot C, Franco CM, Cepeda A.	Curr Pharm Biotechnol. 2020
29653359	The role of the gut microbiota in the pathology and prevention of liver disease	Altamirano-Barrera A, Uribe M, Chávez-Tapia NC, Nuño-Lámbarri N.	J Nutr Biochem. 2018 Oct
36949306	Microbiome-Induced Autoimmunity and Novel Therapeutic Intervention	Evrensel A.	Adv Exp Med Biol. 2023
18947426	Design of a randomised controlled trial on immune effects of acidic and neutral oligosaccharides in the nutrition of preterm infants: carrot study	Westerbeek EA, van Elburg RM, van den Berg A, van den Berg J, Twisk JW, Fetter WP, Lafeber HN.	BMC Pediatr. 2008 Oct 23
17308252	Synbiotics, prebiotics, glutamine, or peptide in early enteral nutrition: a randomized study in trauma patients	Spindler-Vesel A, Bengmark S, Vovk I, Cerovic O, Kompan L.	JPEN J Parenter Enteral Nutr. 2007 Mar-Apr
29954454	Probiotic Bifidobacterium strains and galactooligosaccharides improve intestinal barrier function in obese adults but show no synergism when used together as synbiotics	Krumbeck JA, Rasmussen HE, Hutkins RW, Clarke J, Shawron K, Keshavarzian A, Walter J.	Microbiome. 2018 Jun 28
33326198	Impact of diet and synbiotics on selected gut bacteria and intestinal permeability in individuals with excess body weight - A Prospective, Randomized Study	Janczy A, Aleksandrowicz-Wrona E, Kochan Z, Małgorzewicz S.	Acta Biochim Pol. 2020 Dec 16
31729622	Effects of a multispecies synbiotic on glucose metabolism, lipid marker, gut microbiome composition, gut permeability, and quality of life in diabesity: a randomized, double-blind, placebo-controlled pilot study	Horvath A, Leber B, Feldbacher N, Tripolt N, Rainer F, Blesl A, Trieb M, Marsche G, Sourij H, Stadlbauer V.	Eur J Nutr. 2020 Oct
25962930	Randomized Clinical Trial of Preoperative Feeding to Evaluate Intestinal Barrier Function in Neonates Requiring Cardiac Surgery	Zyblewski SC, Nietert PJ, Graham EM, Taylor SN, Atz AM, Wagner CL.	J Pediatr. 2015 Jul
12903886	The effect of supplemental enteral glutamine on plasma levels, gut function, and outcome in severe burns: a randomized, double-blind, controlled clinical trial	Zhou YP, Jiang ZM, Sun YH, Wang XR, Ma EL, Wilmore D.	JPEN J Parenter Enteral Nutr. 2003 Jul-Aug
25967288	The Gut as a Source of Inflammation in Chronic Kidney Disease	Lau WL, Kalantar-Zadeh K, Vaziri ND.	Nephron. 2015

## Sheet: Trip
Screened publications from Trip
Source	Title	Year	Location	DOI	Authors
Cochrane	Synbiotics, prebiotics and probiotics for people with chronic kidney disease.	2023	http://www.ncbi.nlm.nih.gov/pmc/articles/PMC10591284	10.1002/14651858.CD013631.pub2	Tess E Cooper,Rabia Khalid,Samuel Chan,Jonathan C Craig,Carmel M Hawley,Martin Howell,David W Johnson,Allison Jaure,Armando Teixeira-Pinto,Germaine Wong
Journal of gastroenterology and hepatology	The effect of increasing intestinal short-chain fatty acid concentration on gut permeability and liver injury in the context of liver disease: A systematic review.	2022	http://www.ncbi.nlm.nih.gov/pmc/articles/PMC9545839	10.1111/jgh.15899	Keith Pohl,Prebashan Moodley,Ashwin Dhanda
Clinical and experimental pharmacology & physiology	Metabolic endotoxemia and cardiovascular disease: A systematic review about potential roles of prebiotics and probiotics.	2020	https://onlinelibrary.wiley.com/doi/pdfdirect/10.1111/1440-1681.13250	10.1111/1440-1681.13250	Jalal Moludi,Vahid Maleki,Hamed Jafari-Vayghyan,Elnaz Vaghef-Mehrabany,Mohammad Alizadeh
Rev Ciênc Med.	Function of nutraceuticals in the intestinal modulation of animals with non-alcoholic steatohepatitis (NASH): a systematic review	2021	https://seer.sis.puc-campinas.edu.br/cienciasmedicas/article/download/4824/3367	10.24220/2318-0897v30e2021a4824
DARE.	Probiotics, prebiotics infant formula use in preterm or low birth weight infants: a systematic review	2012	http://www.crd.york.ac.uk/crdweb/ShowRecord.asp?ID=12012055375	10.3305/nh.2013.28.4.6525.
Nutr. Hosp.	Intestinal microbiota; relevance to obesity and modulation by prebiotics and probiotics.	2013	https://scielo.isciii.es/scielo.php?script=sci_abstract&pid=S0212-16112013000400009&lng=en&nrm=iso&tlng=en
Journal of Advance Research in Medical & Health Science (ISSN: 2208-2425)	FUNCTIONAL CONSTIPATION IN CHILDREN : A SYSTEMATIC REVIEW	2023	https://nnpub.org/index.php/MHS/article/download/1647/1122
Nutrition reviews	The effect of oral synbiotics on the gut microbiota and inflammatory biomarkers in healthy adults: a systematic review and meta-analysis.	2024	https://academic.oup.com/nutritionreviews/advance-article-pdf/doi/10.1093/nutrit/nuae002/56659926/nuae002.pdf	10.1093/nutrit/nuae002	Denelle J Cosier,Kelly Lambert,Elizabeth P Neale,Yasmine Probst,Karen Charlton
Journal of Biomedicine and Translational Research	The effect of fibre intervention on serum and faecal short-chain fatty acids in human with overweight or obesity: a systematic review of human intervention studies	2022	https://ejournal2.undip.ac.id/index.php/jbtr/article/download/14095/7154	10.14710/jbtr.v1i1.14095
International Journal of Health Science	Impact of nutritional intervention on irritable bowel syndrome (IBS) in overweight or obese adult women: a systematic review	2022	https://atenaeditora.com.br/catalogo/dowload-post/71134	10.22533/at.ed.1592672203117
Neuroscience and biobehavioral reviews	Altering the gut microbiome to potentially modulate behavioral manifestations in autism spectrum disorders: A systematic review.	2021	https://www.ncbi.nlm.nih.gov/pubmed/34271306	10.1016/j.neubiorev.2021.07.001	Camron Davies,Dibyanshi Mishra,Rebecca S Eshraghi,Jeenu Mittal,Rahul Sinha,Erdogan Bulut,Rahul Mittal,Adrien A Eshraghi
Psychiatry research	Effects of gut microbial-based treatments on gut microbiota, behavioral symptoms, and gastrointestinal symptoms in children with autism spectrum disorder: A systematic review.	2021	https://www.ncbi.nlm.nih.gov/pubmed/33198044	10.1016/j.psychres.2020.113471	Jiaxin Yang,Xi Fu,Xiaoli Liao,Yamin Li
Journal of Renal Nutrition and Metabolism	Probiotic supplementation and reducing infiammation in hemodialysis patients: A systematic review	2019	https://doi.org/10.4103/jrnm.jrnm_16_19	10.4103/jrnm.jrnm_16_19
Biological research for nursing	Potential Role of the Gut Microbiome in ALS: A Systematic Review.	2019	https://www.ncbi.nlm.nih.gov/pubmed/29925252	10.1177/1099800418784202	Michelle L Wright,Christina Fournier,Madelyn C Houser,MalÃº Tansey,Jonathan Glass,Vicki Stover Hertzberg
Advances in nutrition (Bethesda	A Systematic Review of the Effects of Polyols on Gastrointestinal Health and Irritable Bowel Syndrome.	2017	http://www.ncbi.nlm.nih.gov/pmc/articles/PMC5508768	10.3945/an.117.015560	Adrienne Lenhart,William D Chey
Metabolic brain disease	Probiotics in management of hepatic encephalopathy.	2016	https://pubmed.ncbi.nlm.nih.gov/27121846/	10.1007/s11011-016-9826-x	Barjesh Chander Sharma,Jatinderpal Singh
Cureus	Understanding the Role of the Gut Microbiome in Diabetes and Therapeutics Targeting Leaky Gut: A Systematic Review.	2023	http://www.ncbi.nlm.nih.gov/pmc/articles/PMC10405753	10.7759/cureus.41559	Aishwarya Sadagopan,Anas Mahmoud,Maha Begg,Mawada Tarhuni,Monique Fotso,Natalie A Gonzalez,Raghavendra R Sanivarapu,Usama Osman,Abishek Latha Kumar,Lubna Mohammed
Food science & nutrition	Prebiotics Plus Probiotics May Favorably Impact on Gut Permeability, Endocannabinoid Receptors, and Inflammatory Biomarkers in Patients with Coronary Artery Diseases: A Clinical Trial.	2023	http://www.ncbi.nlm.nih.gov/pmc/articles/PMC10867495	10.1002/fsn3.3835	Min Liu,Arash Tandorost,Jalall Moludi,Priyankar Dey
Cochrane	Synbiotics, prebiotics and probiotics for solid organ transplant recipients.	2022	http://www.ncbi.nlm.nih.gov/pmc/articles/PMC9489278	10.1002/14651858.CD014804.pub2	Tess E Cooper,Nicole Scholes-Robertson,Jonathan C Craig,Carmel M Hawley,Martin Howell,David W Johnson,Armando Teixeira-Pinto,Allison Jaure,Germaine Wong
PeerJ	The effects of fermentation products of prebiotic fibres on gut barrier and immune functions in vitro	2018	http://www.ncbi.nlm.nih.gov/pmc/articles/PMC6089210	10.7717/peerj.5288	Van T Pham,Nicole Seifert,Nathalie Richard,Daniel Raederstorff,Robert E Steinert,Kevin Prudence,M Hasan Mohajeri
Current Neuropharmacology	Modulating Gut Microbiota: An Emerging Approach in the Prevention and Treatment of Multiple Sclerosis.	2021	http://www.ncbi.nlm.nih.gov/pmc/articles/PMC9185793	10.2174/1570159X19666210217084827	Hammad Ullah,Olga Tovchiga,Maria Daglia,Haroon Khan
Journal of Biomedical Science	Probiotics, prebiotics and amelioration of diseases.	2019	http://www.ncbi.nlm.nih.gov/pmc/articles/PMC6320572	10.1186/s12929-018-0493-6	Yu-Ling Tsai,Tzu-Lung Lin,Chih-Jung Chang,Tsung-Ru Wu,Wei-Fan Lai,Chia-Chen Lu,Hsin-Chih Lai
Journal of Autoimmunity	Connecting the immune system, systemic chronic inflammation and the gut microbiome: The role of sex.	2018	https://pubmed.ncbi.nlm.nih.gov/29861127/	10.1016/j.jaut.2018.05.008	Lisa Rizzetto,Francesca Fava,Kieran M Tuohy,Carlo Selmi
Frontiers in integrative neuroscience	Gut-Brain Psychology: Rethinking Psychology From the MicrobiotaÃ¢â‚¬â€œGutÃ¢â‚¬â€œBrain Axis	2018	http://www.ncbi.nlm.nih.gov/pmc/articles/PMC6142822	10.3389/fnint.2018.00033	Shan Liang,Xiaoli Wu,Feng Jin
Journal of clinical and translational hepatology	Gut Microbiome-based Therapeutics in Liver Cirrhosis: Basic Consideration for the Next Step	2017	http://www.ncbi.nlm.nih.gov/pmc/articles/PMC5606971	10.14218/JCTH.2017.00008	Hiroshi Fukui
Journal of the International Society of Sports Nutrition	Exercise-induced stress behavior, gut-microbiota-brain axis and diet: a systematic review for athletes.	2016	http://www.ncbi.nlm.nih.gov/pmc/articles/PMC5121944	10.1186/s12970-016-0155-6	Allison Clark,NÃºria Mach
Clinical Trials	The Gut, Liver And Metabolome in Human Immunodeficiency Virus and Non Alcoholic Fatty Liver Disease	2023	https://clinicaltrials.gov/ct2/show/NCT06113003
Clinical Trials	Prebiotics and Diet to Reduce \Leaky\" Gut in First Degree Relatives of Crohn's Disease Patients"	2019	https://clinicaltrials.gov/ct2/show/NCT03950336
Nutrients	Intestinal Permeability in Children with Celiac Disease after the Administration of Oligofructose-Enriched Inulin into a Gluten-Free Diet-Results of a Randomized, Placebo-Controlled, Pilot Trial.	2020	http://www.ncbi.nlm.nih.gov/pmc/articles/PMC7352250	10.3390/nu12061736	Natalia DrabiÅ„ska,Urszula Krupa-Kozak,ElÅ¼bieta Jarocka-Cyrta
Microbiome	Probiotic Bifidobacterium strains and galactooligosaccharides improve intestinal barrier function in obese adults but show no synergism when used together as synbiotics	2018	http://www.ncbi.nlm.nih.gov/pmc/articles/PMC6022452	10.1186/s40168-018-0494-4	Janina A Krumbeck,Heather E Rasmussen,Robert W Hutkins,Jennifer Clarke,Krista Shawron,Ali Keshavarzian,Jens Walter
Pediatrics	Environmental Enteric Dysfunction and Growth Failure/Stunting in Global Child Health.	2016	https://pediatrics.aappublications.org/content/pediatrics/138/6/e20160641.full.pdf	10.1542/peds.2016-0641	Victor Owino,Tahmeed Ahmed,Michael Freemark,Paul Kelly,Alexander Loy,Mark Manary,Cornelia Loechl
Clinical Trials	International Milk Composition (IMiC) Consortium	2021	https://clinicaltrials.gov/ct2/show/NCT05119166
Clinical Trials	Camu Camu in ART-treated People Living With HIV	2019	https://clinicaltrials.gov/ct2/show/NCT04058392
Clinical Trials	Starch-entrapped Microspheres [Nutrabiotix Fiber] for Gut Health	2010	https://clinicaltrials.gov/ct2/show/NCT01210625
Clinical Trials	The Effect of Probiotic Intake on Intestinal Permeability in Healthy Adults	2018	https://clinicaltrials.gov/ct2/show/NCT03611400
Clinical Trials	Safety and Efficacy of Fecal Microbiota Transplantation in a Population With Bipolar Disorder	2017	https://clinicaltrials.gov/ct2/show/NCT03279224
Clinical Trials	Lactobacillus Plantarum DR7 for Gut-Brain-Axis Benefits	2017	https://clinicaltrials.gov/ct2/show/NCT03370458
Clinical Trials	Effect of Prebiotics and/or Probiotics on Uremic Toxins and Inflammation Markers in Peritoneal Dialysis Patients	2018	https://clinicaltrials.gov/ct2/show/NCT03770611
Journal of Clinical Endocrinology and Metabolism	Effect of prebiotic on microbiota, intestinal permeability and glycemic control in children with type 1 diabetes.	2019	https://academic.oup.com/jcem/article-pdf/104/10/4427/29210128/jc.2019-00481.pdf	10.1210/jc.2019-00481	Josephine Ho,Alissa C Nicolucci,Heidi Virtanen,Alana Schick,Jon Meddings,Raylene A Reimer,Carol Huang
Trials	Effect of prebiotic intake on gut microbiota, intestinal permeability and glycemic control in children with type 1 diabetes: study protocol for a randomized controlled trial.	2016	http://www.ncbi.nlm.nih.gov/pmc/articles/PMC4960839	10.1186/s13063-016-1486-y	Josephine Ho,Raylene A Reimer,Manpreet Doulla,Carol Huang
Clinical Trials	Efficacy of Prebiotic and Probiotic Dietary Modulation in Schizophrenic Disorders	2020	https://clinicaltrials.gov/ct2/show/NCT04366401
Journal of Biomedicine and Translational Research	The effect of fibre intervention on serum and faecal short-chain fatty acids in human with overweight or obesity: a systematic review of human intervention studies	2022	https://ejournal2.undip.ac.id/index.php/jbtr/article/download/14095/7154	10.14710/jbtr.v1i1.14095
International Journal of Health Science	Impact of nutritional intervention on irritable bowel syndrome (IBS) in overweight or obese adult women: a systematic review	2022	https://atenaeditora.com.br/catalogo/dowload-post/71134	10.22533/at.ed.1592672203117
Current developments in nutrition	Alleviation of Metabolic Endotoxemia by Milk Fat Globule Membrane: Rationale, Design, and Methods of a Double-Blind, Randomized, Controlled, Crossover Dietary Intervention in Adults with Metabolic Syndrome.	2020	http://www.ncbi.nlm.nih.gov/pmc/articles/PMC7456308	10.1093/cdn/nzaa130	William R Quarles,Avi Pokala,Emily L Shaw,Joana Ortega-Anaya,Lisa Hillmann,Rafael Jimenez-Flores,Richard S Bruno
Journal of Renal Nutrition and Metabolism	Probiotic supplementation and reducing infiammation in hemodialysis patients: A systematic review	2019	https://doi.org/10.4103/jrnm.jrnm_16_19	10.4103/jrnm.jrnm_16_19
Clinical Trials	Prebiotics and Diet to Reduce \Leaky\" Gut in First Degree Relatives of Crohn's Disease Patients"	2019	https://clinicaltrials.gov/ct2/show/NCT03950336
Clinical Trials	Study of the Effects of Soy Exposure in Early Life on Bone Development and Gut Microbiota	2023	https://clinicaltrials.gov/ct2/show/NCT05763589
Clinical Trials	Soy Exposure on Bone Development and Gut Microbiota	2022	https://clinicaltrials.gov/ct2/show/NCT05213780
Clinical Trials	Alleviation Of Metabolic Endotoxemia In Adults With Metabolic Syndrome With Milk Fat Globule Membrane	2019	https://clinicaltrials.gov/ct2/show/NCT03860584
Gut	Changes in gut microbiota control inflammation in obese mice through a mechanism involving GLP-2-driven improvement of gut permeability.	2009	http://www.ncbi.nlm.nih.gov/pmc/articles/PMC2702831	10.1136/gut.2008.165886	P D Cani,S Possemiers,T Van de Wiele,Y Guiot,A Everard,O Rottier,L Geurts,D Naslain,A Neyrinck,D M Lambert,G G Muccioli,N M Delzenne
Clinical Trials	Long-term Effects of Arabinoxylans on Intestinal Barrier Function	2013	https://clinicaltrials.gov/ct2/show/NCT01877044
Clinical Trials	Cocoa and Metabolic Health in Prediabetes	2014	https://clinicaltrials.gov/ct2/show/NCT02203240
Clinical Trials	Prebiotics and Metabolism	2015	https://clinicaltrials.gov/ct2/show/NCT02491125
Clinical Trials	Intestinal Microbiota and NAFLD Pre and Post Bariatric Surgery	2013	https://clinicaltrials.gov/ct2/show/NCT01856465
Clinical Trials	Prebiotic in Chronic Kidney Disease Patients	2015	https://clinicaltrials.gov/ct2/show/NCT02364869
Clinical Trials	Prebiotics, Gut Microbiota, and Cardiometabolic Health	2015	https://clinicaltrials.gov/ct2/show/NCT02346838
Clinical Trials	Effect of Very-low Calorie Diet and Synbiotic Supplementation in Gut Microbiota (Pronokal Method)	2018	https://clinicaltrials.gov/ct2/show/NCT03530501
Clinical Trials	Dietary Triggers of Gastrointestinal Symptoms in IBS Patients	2018	https://clinicaltrials.gov/ct2/show/NCT03664531
Clinical Trials	Prebiotic as a Supplement of Gluten-free Diet in the Management of Celiac Disease in Children	2017	https://clinicaltrials.gov/ct2/show/NCT03064997
Clinical Trials	Polyphenol/Prebiotic Blend Effects on GI Health and Microbial Composition	2016	https://clinicaltrials.gov/ct2/show/NCT02743195
Clinical Trials	The Effects of Prebiotics on Gut Bacterial Parameters, Immune Function & Exercise-Induced Airway Inflammation.	2016	https://clinicaltrials.gov/ct2/show/NCT02872675
Clinical Trials	Prebiotics and Diet to Reduce \Leaky\" Gut in First Degree Relatives of Crohn's Disease Patients"	2019	https://clinicaltrials.gov/ct2/show/NCT03950336
Clinical Trials	International Milk Composition (IMiC) Consortium	2021	https://clinicaltrials.gov/ct2/show/NCT05119166
Clinical Trials	Starch-entrapped Microspheres [Nutrabiotix Fiber] for Gut Health	2010	https://clinicaltrials.gov/ct2/show/NCT01210625
Clinical Trials	Milk Oriented Microbiota	2017	https://clinicaltrials.gov/ct2/show/NCT03222804
